# Supplementary material for: Quantitative Label-Free Comparison of the Metabolic Protein Fraction in Old and Modern Italian Wheat Genotypes by a Shotgun Approach
Source: Molecules. 2021 Apr 29;26(9):2596. doi: 10.3390/molecules26092596 (PMC8124627; doi:10.3390/molecules26092596)
Supplement: Supplementary file 1 [file molecules-26-02596-s001.zip]

Archive with 1 entries (1 files):
- molecules-1194414-supplementary.pdf
